# Supplementary material for: External Validation of a Novel Comprehensive Trifecta System in Predicting Oncologic and Functional Outcomes of Partial Nephrectomy: Results of a Multicentric Series
Source: J Clin Med. 2022 Feb 1;11(3):796. doi: 10.3390/jcm11030796 (PMC8837057; doi:10.3390/jcm11030796)
Supplement: Supplementary file 1 [file jcm-11-00796-s001.zip]

Archive with 1 entries (1 files):
- jcm-1543221-supplementary.pdf
